# Supplementary material for: Neuroreceptor Inhibition by Clozapine Triggers Mitohormesis and Metabolic Reprogramming in Human Blood Cells
Source: Cells. 2024 Apr 29;13(9):762. doi: 10.3390/cells13090762 (PMC11083702; doi:10.3390/cells13090762)
Supplement: Supplementary file 1 [file cells-13-00762-s001.zip]

Archive with 1 entries (1 files):
- cells-2982433-supplementary.pdf
